# Supplementary material for: Identification and characteristics of SnRK genes and cold stress-induced expression profiles in Liriodendron chinense
Source: BMC Genomics. 2022 Oct 18;23:708. doi: 10.1186/s12864-022-08902-0 (PMC9578244; doi:10.1186/s12864-022-08902-0)
Supplement: Supplementary file 1 — Additional file 1: Table S1. Basic protein information of LcSnRK family members. [file 12864_2022_8902_MOESM1_ESM.xls]

## Sheet: Sheet1
Table S1. Basic protein information of LcSnRK family members
No.	Gene name	Location	MW (kDa)	pI	I. I.	Protein (aa)	GRAVY	Sub	SignalP
LcSnRK1.1	Lchi28797	chr7	58.36	8.8	45.26	519	-0.226	Nuc.	No
LcSnRK1.2	Lchi08297	chr15	62.44	9.01	50.13	547	-0.216	Nuc.	No
LcSnRK1.3	Lchi33286	Contig2293	62.44	9.01	50.13	547	-0.216	Nuc.	No
LcSnRK2.1	Lchi09707	chr4	31.83	5.24	40.14	281	-0.359	Nuc.	No
LcSnRK2.2	Lchi19247	Chr8	29.77	6.04	28.11	265	-0.507	Nuc.	No
LcSnRK2.3	Lchi01348	Chr11	38.61	5.36	30.53	341	-0.401	Nuc.	No
LcSnRK2.4	Lchi25623	Chr12	40.95	5.59	50.36	355	-0.569	Nuc.	No
LcSnRK2.5	Lchi12999	Chr13	31.97	4.64	40.65	283	-0.326	Nuc.	No
LcSnRK2.6	Lchi13910	Chr16	31.75	4.71	33.48	282	-0.35	Nuc.	No
LcSnRK3.1	Lchi01055	Chr1	51.53	7.69	37.17	460	-0.113	Nuc.	No
LcSnRK3.2	Lchi11606	Chr3	49.34	6.54	33.65	443	-0.384	Nuc.	No
LcSnRK3.3	Lchi05520	Chr6	49.84	8.82	39.38	443	-0.218	Nuc.	No
LcSnRK3.4	Lchi27976	Chr7	48.588	7.17	34.84	428	-0.35	Nuc.	No
LcSnRK3.5	Lchi13531	Chr8	48.65	7.16	37.01	439	-0.081	Nuc.	No
LcSnRK3.6	Lchi13336	Chr11	54.53	9.32	29.83	489	-0.151	Nuc.	No
LcSnRK3.7	Lchi13337	Chr11	39.95	6.39	34.22	356	-0.159	Nuc.	No
LcSnRK3.8	Lchi18243	Chr13	47.66	6.61	40.51	422	-0.244	Nuc.	No
LcSnRK3.9	Lchi09565	Chr14	55.61	9.49	44.06	499	-0.312	Nuc.	Yes
LcSnRK3.10	Lchi08105	Chr15	55.77	7.17	39.53	491	-0.349	Nuc.	No
LcSnRK3.11	Lchi03940	Chr15	50.42	7.15	39.54	442	-0.305	Nuc.	No
LcSnRK3.12	Lchi03938	Chr15	51.81	9.1	33.28	461	-0.308	Nuc.	No
LcSnRK3.13	Lchi03791	Chr17	55.57	6.41	39.94	492	-0.259	Nuc.	No
LcSnRK3.14	Lchi03620	Chr17	42.2	5.64	32.14	375	-0.212	Nuc.	No
LcSnRK3.15	Lchi07410	Chr18	55.99	9.16	37.54	493	-0.341	Nuc.	No
LcSnRK3.16	Lchi07400	Chr18	46.38	8.95	31.62	408	-0.461	Nuc.	No
LcSnRK3.17	Lchi11109	Chr19	43.48	9.41	35.05	391	-0.27	Nuc.	No
LcSnRK3.18	Lchi33208	Contig1818	52.25	8.9	42.8	467	-0.147	Nuc.	No
LcSnRK3.19	Lchi33210	Contig1818	70.77	9.17	55.57	629	-0.338	Nuc.	No
LcSnRK3.20	Lchi35394	Contig2784	50.45	8.66	33.27	444	-0.358	Nuc.	No
LcSnRK3.21	Lchi32309	Contig2852	50.09	6.66	37.52	437	-0.349	Nuc.	Yes
