# Supplementary material for: Identification and characteristics of SnRK genes and cold stress-induced expression profiles in Liriodendron chinense
Source: BMC Genomics. 2022 Oct 18;23:708. doi: 10.1186/s12864-022-08902-0 (PMC9578244; doi:10.1186/s12864-022-08902-0)
Supplement: Supplementary file 3 — Additional file 3: Table S2. Details of the SnRK gene family for rice and Arabidopsis. [file 12864_2022_8902_MOESM3_ESM.xlsx]

## Sheet: Sheet2
Table S2. Details of the SnRK gene family for rice and Arabidopsis
Subfamily	Arabidopsis thaliana		Oryza sativa
	Gene name	Gene ID	Gene name	Gene ID
SnRK1	AtSnRK1.1	At3g01090	OSK1	Os05g0530500
	AtSnRK1.2	At3g29160	OSK2	Os07g0194100
	AtSnRK1.3	At5g39440	OSK3	Os03g0289100
			OSK4	Os08g0484600
SnRK2	AtSnRK2.1	At5g08590	OsSAPK1	Os03g0390200
	AtSnRK2.2	At3g50500	OsSAPK2	Os07g0622000
	AtSnRK2.3	At5g66880	OsSAPK3	Os10g0564500
	AtSnRK2.4	At1g10940	OsSAPK4	Os01g0869900
	AtSnRK2.5	At5g63650	OsSAPK5	Os04g0691100
	AtSnRK2.6	At4g33950	OsSAPK6	Os02g0551100
	AtSnRK2.7	At4g40010	OsSAPK7	Os04g0432000
	AtSnRK2.8	At1g78290	OsSAPK8	Os03g0764800
	AtSnRK2.9	At2g23030	OsSAPK9	Os12g0586100
	AtSnRK2.10	At1g60940	OsSAPK10	Os03g0610900
SnRK3	AtCIPK1	At3g17510	OsCIPK1	Os01g0292200
	AtCIPK2	At5g07070	OsCIPK2	Os07g0678600
	AtCIPK3	At2g26980	OsCIPK3	Os07g0687000
	AtCIPK4	At4g14580	OsCIPK4	Os12g0603700
	AtCIPK5	At5g10930	OsCIPK5	Os01g0206700
	AtCIPK6	At4g30960	OsCIPK6	Os08g0441100
	AtCIPK7	At3g23000	OsCIPK7	Os03g0634400
	AtCIPK8	At4g24400	OsCIPK8	Os01g0536000
	AtCIPK9	At1g01140	OsCIPK9	Os03g0126800
	AtCIPK10	At5g58380	OsCIPK10	Os03g0339900
	AtCIPK11	At2g30360	OsCIPK11	Os01g0824600
	AtCIPK12	At4g18700	OsCIPK12	Os01g0759400
	AtCIPK13	At2g34180	OsCIPK13	Os01g0206300
	AtCIPK14	At5g01820	OsCIPK14	Os12g0113500
	AtCIPK15	At5g01810	OsCIPK15	Os11g0113700
	AtCIPK16	At2g25090	OsCIPK16	Os09g0418000
	AtCIPK17	At1g48260	OsCIPK17	Os05g0136200
	AtCIPK18	At1g29230	OsCIPK18	Os05g0332300
	AtCIPK19	At5g45810	OsCIPK19	Os05g0514200
	AtCIPK20	At5g45820	OsCIPK20	Os05g0208100
	AtCIPK21	At5g57630	OsCIPK21-1	Os07g0637000
	AtCIPK22	At2g38490	OsCIPK21-2	Os02g0178000
	AtCIPK23	At1g30270	OsCIPK22	Os05g0334750
	AtCIPK24	At5g35410	OsCIPK23	Os07g0150700
	AtCIPK25	At5g25110	OsCIPK24	Os06g0606000
	AtCIPK26	At5g21326	OsCIPK25	Os06g0543400
			OsCIPK26	Os02g0161000
			OsCIPK27	Os09g0418500
			OsCIPK28	Os05g0476350
			OsCIPK29	Os07g0678300
			OsCIPK30	Os01g0759200
			OsCIPK31	Os03g0319400
			OsCIPK32	Os12g0132200
			OsCIPK33	Os11g0134232
