# Supplementary material for: Identification and characteristics of SnRK genes and cold stress-induced expression profiles in Liriodendron chinense
Source: BMC Genomics. 2022 Oct 18;23:708. doi: 10.1186/s12864-022-08902-0 (PMC9578244; doi:10.1186/s12864-022-08902-0)
Supplement: Supplementary file 6 — Additional file 6: Table S3. The segmental and tandem duplication events of LcSnRKs. [file 12864_2022_8902_MOESM6_ESM.xls]

## Sheet: Sheet1
Table S3. The segmental and tandem duplication events of LcSnRKs
Seq_1	Seq_2	Ka	Ks	Ka/Ks	EffectiveLen	AverageS-sites	AverageN-sites	cN	cS	pN	pS
Lchi18913	LcSnRK3.17	0.148502	0.933254	0.159123	966	215.083	750.917	101.167	114.833	0.134724	0.533902
LcSnRK3.1	LcSnRK3.3	0.101232	0.66357	0.152557	1305	299.167	1005.83	95.25	131.75	0.0946976	0.44039
Lchi13335	LcSnRK3.5	0.218017	1.27751	0.170658	828	208.25	619.75	117.25	127.75	0.189189	0.613445
LcSnRK2.3	LcSnRK2.2	0.0815654	0.768426	0.106146	786	186.5	599.5	46.3333	89.6667	0.0772866	0.480786
LcSnRK2.5	LcSnRK2.6	0.048477	0.876874	0.0552838	837	190.833	646.167	30.3333	98.6667	0.0469435	0.517031
LcSnRK3.9	LcSnRK3.13	0.453897	1.53591	0.295523	1413	335.25	1077.75	367	219	0.340524	0.653244
Lchi03216	LcSnRK3.14	0.0964984	0.994863	0.0969967	1062	242.917	819.083	74.1667	133.833	0.0905484	0.550943
LcSnRK3.12	Lchi11607	0.0979842	0.714443	0.137148	198	45.5833	152.417	14	21	0.0918535	0.460695
LcSnRK3.10	LcSnRK3.4	0.058651	0.758555	0.0773194	1275	285.333	989.667	55.8333	136.167	0.0564163	0.47722
LcSnRK3.16	Lchi07669	0.165118	1.2398	0.133181	759	169.167	589.833	87.4167	102.583	0.148206	0.606404
