# Supplementary material for: Identification and characteristics of SnRK genes and cold stress-induced expression profiles in Liriodendron chinense
Source: BMC Genomics. 2022 Oct 18;23:708. doi: 10.1186/s12864-022-08902-0 (PMC9578244; doi:10.1186/s12864-022-08902-0)
Supplement: Supplementary file 7 — Additional file 7: Table S4. The Ka/Ks ratios between L.chinenese and Arabidopsis thaliana. [file 12864_2022_8902_MOESM7_ESM.xls]

## Sheet: Sheet1
Table S4. The Ka/Ks ratios between L.chinenese and Arabidopsis thaliana
Duplicated Gene Pairs		Ka	Ks	Ka/Ks	EffectiveLen	AverageS-sites	AverageN-sites	cN	cS	pN	pS	Note
AT1G30270	Lchi11109	0.127405	NaN	NaN	1167	270.167	896.833	105.083	206.917	0.117172	0.765885	High Sequence Divergence Value (pS>=0.75)
AT2G25090	Lchi03791	0.311573	NaN	NaN	1359	312.75	1046.25	266.75	259.25	0.254958	0.828937	High Sequence Divergence Value (pS>=0.75)
AT2G30360	Lchi07410	0.296905	NaN	NaN	1284	298.333	985.667	241.667	250.333	0.245181	0.839106	High Sequence Divergence Value (pS>=0.75)
AT3G23000	Lchi13531	0.352949	NaN	NaN	1242	297.75	944.25	265.833	264.167	0.281529	0.88721	High Sequence Divergence Value (pS>=0.75)
AT4G18700	Lchi03940	0.173573	NaN	NaN	1317	302.167	1014.83	157.25	249.75	0.154952	0.826531	High Sequence Divergence Value (pS>=0.75)
AT4G18700	Lchi11606	0.365475	NaN	NaN	1116	253.25	862.75	249.583	220.417	0.289288	0.870352	High Sequence Divergence Value (pS>=0.75)
AT4G40010	Lchi09707	0.196789	NaN	NaN	831	188.75	642.25	111.167	142.833	0.173089	0.756733	High Sequence Divergence Value (pS>=0.75)
AT4G14580	Lchi13531	0.375194	NaN	NaN	1254	302.167	951.833	281	250	0.29522	0.827358	High Sequence Divergence Value (pS>=0.75)
AT5G66880	Lchi12999	0.114154	NaN	NaN	840	190.75	649.25	68.75	152.25	0.105891	0.798165	High Sequence Divergence Value (pS>=0.75)
AT5G45810	Lchi03940	0.193284	NaN	NaN	1320	300.75	1019.25	173.667	251.333	0.170387	0.835689	High Sequence Divergence Value (pS>=0.75)
AT5G57630	Lchi03620	0.251828	NaN	NaN	1074	250.833	823.167	176.083	188.917	0.21391	0.753156	High Sequence Divergence Value (pS>=0.75)
AT5G58380	Lchi03791	0.386536	NaN	NaN	1341	310.25	1030.75	311.333	271.667	0.302045	0.875638	High Sequence Divergence Value (pS>=0.75)
AT5G45810	Lchi11606	0.358039	NaN	NaN	1089	246	843	240	212	0.284698	0.861789	High Sequence Divergence Value (pS>=0.75)
