# Supplementary material for: Identification and characteristics of SnRK genes and cold stress-induced expression profiles in Liriodendron chinense
Source: BMC Genomics. 2022 Oct 18;23:708. doi: 10.1186/s12864-022-08902-0 (PMC9578244; doi:10.1186/s12864-022-08902-0)
Supplement: Supplementary file 8 — Additional file 8: Table S5. The Ka/Ks ratios between L.chinenese and Oryza sativa. [file 12864_2022_8902_MOESM8_ESM.xls]

## Sheet: Sheet1
Table S5. The Ka/Ks ratios between L.chinenese and Oryza sativa
Duplicated Gene Pairs		Ka	Ks	Ka/Ks	EffectiveLen	AverageS-sites	AverageN-sites	cN	cS	pN	pS	Note
Os01t0206300	Lchi03940	0.323924	1.30319	0.248563	1320	323.333	996.667	262.167	199.833	0.263043	0.618041
Os01t0824600	Lchi07400	0.226467	4.05385	0.0558647	1218	272	946	184.917	203.083	0.195472	0.74663
Os10t0564500	Lchi01348	0.157151	3.13507	0.0501267	996	234.25	761.75	108	173	0.141779	0.738527
Os10t0564500	Lchi19247	0.167653	2.76359	0.060665	765	182.583	582.417	87.5	133.5	0.150236	0.731173
Os11t0134300	Lchi08105	0.122437	3.39654	0.0360476	1161	257.333	903.667	102.083	190.917	0.112966	0.741904
Os11t0134300	Lchi27976	0.103556	2.28339	0.045352	1125	249.667	875.333	84.6667	178.333	0.0967251	0.714286
Os03t0764800	Lchi12999	0.0951395	NaN	NaN	840	192.75	647.25	57.8333	145.167	0.0893524	0.753134	High Sequence Divergence Value (pS>=0.75)
Os03t0764800	Lchi13910	0.0940145	2.17334	0.0432581	837	191.917	645.083	57	136	0.0883607	0.708641
Os03t0390200	Lchi09707	0.138417	NaN	NaN	834	191.833	642.167	81.1667	151.833	0.126395	0.791486	High Sequence Divergence Value (pS>=0.75)
Os03t0319400	Lchi27976	0.161825	1.93599	0.0835876	1275	287.417	987.583	143.75	199.25	0.145557	0.693244
Os03t0634400	Lchi13531	0.357888	1.60534	0.222936	1263	319.583	943.417	268.5	211.5	0.284604	0.661799
Os06t0606000	Lchi01055	0.200029	1.95878	0.10212	1326	306.5	1019.5	179	213	0.175576	0.694943
Os06t0606000	Lchi05520	0.150594	2.30322	0.0653843	1323	306.667	1016.33	138.667	219.333	0.136438	0.715217
Os07t0687000	Lchi08105	0.212645	2.32626	0.0914108	1317	294	1023	189.417	210.583	0.185158	0.71627
Os07t0150700	Lchi11109	0.111251	2.58008	0.0431192	1146	264.25	881.75	91.1667	191.833	0.103393	0.725954
Os07t0622000	Lchi09707	0.123677	NaN	NaN	831	190.75	640.25	73	154	0.114018	0.807339	High Sequence Divergence Value (pS>=0.75)
Os09t0418500	Lchi09565	0.387836	1.30777	0.296562	1323	333.417	989.583	299.667	206.333	0.302821	0.618845
Os09t0418000	Lchi03791	0.324272	1.50081	0.216064	1359	335.333	1023.67	269.5	217.5	0.263269	0.648608
