# Supplementary material for: Identification and characteristics of SnRK genes and cold stress-induced expression profiles in Liriodendron chinense
Source: BMC Genomics. 2022 Oct 18;23:708. doi: 10.1186/s12864-022-08902-0 (PMC9578244; doi:10.1186/s12864-022-08902-0)
Supplement: Supplementary file 9 — Additional file 9: Table S6. Detailed information of interaction network of LcSnRKs with other proteins. [file 12864_2022_8902_MOESM9_ESM.xls]

## Sheet: Sheet1
Table S6. Detailed information of interaction network of LcSnRKs with other genes
node1	node2	node1_string_id	node2_string_id	gene_fusion	phylogenetic_cooccurrence	homology	coexpression	experimentally_determined_interaction	database_annotated	automated_textmining	combined_score
ABI1	KIN10	AT4G26080.1	AT3G01090.2	0	0	0	0.049	0.725	0	0.809	0.946
AKINBETA1	KIN10	AT5G21170.2	AT3G01090.2	0	0	0	0	0.754	0	0.653	0.911
AT4G16360	KIN10	AT4G16360.3	AT3G01090.2	0	0	0	0	0.754	0.9	0.432	0.984
FUS3	KIN10	AT3G26790.1	AT3G01090.2	0	0	0	0	0.765	0	0.75	0.938
KIN10	SNF4	AT3G01090.2	AT1G09020.1	0	0	0	0.103	0.937	0.9	0.888	0.999
KIN10	PTL	AT3G01090.2	AT5G03680.1	0	0	0	0	0.765	0	0.572	0.895
KIN10	KIN11	AT3G01090.2	AT3G29160.1	0	0.449	0.98	0	0	0.9	0.951	0.902
KIN10	SnRK1.3	AT3G01090.2	AT5G39440.1	0	0.448	0.97	0	0	0.9	0.611	0.903
KIN10	PRL1	AT3G01090.2	AT4G15900.1	0.003	0	0	0.043	0.715	0	0.699	0.91
KIN10	PP2C74	AT3G01090.2	AT5G36250.1	0	0	0	0.049	0.774	0	0.645	0.917
ABI2	SNRK2.5	AT5G57050.1	AT5G63650.1	0	0	0	0.049	0.58	0.6	0.315	0.876
ATE2F2	SNRK2.5	AT1G47870.1	AT5G63650.1	0	0	0	0.049	0	0.9	0	0.9
BRCA2(IV)	SNRK2.5	AT4G00020.2	AT5G63650.1	0	0	0	0	0	0.9	0.047	0.9
BRCA2B	SNRK2.5	AT5G01630.1	AT5G63650.1	0	0	0	0	0	0.9	0.047	0.9
E2F1	SNRK2.5	AT5G22220.2	AT5G63650.1	0	0	0	0.049	0	0.9	0	0.9
HAB1	SNRK2.5	AT1G72770.1	AT5G63650.1	0	0	0	0.049	0.58	0.6	0.216	0.858
HAI3	SNRK2.5	AT2G29380.1	AT5G63650.1	0	0	0	0.049	0.078	0.6	0.5	0.801
LSF1	SNRK2.5	AT3G01510.1	AT5G63650.1	0	0	0	0.044	0.695	0	0.26	0.765
RAD51	SNRK2.5	AT5G20850.1	AT5G63650.1	0	0	0	0.048	0.095	0.9	0	0.906
SNF4	SNRK2.5	AT1G09020.1	AT5G63650.1	0	0	0	0.045	0.827	0	0.362	0.885
ABF1	SNRK2.3	AT1G49720.2	AT5G66880.1	0	0	0	0.128	0.524	0.6	0.648	0.933
ABF3	SNRK2.3	AT4G34000.1	AT5G66880.1	0	0	0	0	0.524	0.6	0.692	0.936
ABI1	SNRK2.3	AT4G26080.1	AT5G66880.1	0	0	0	0.049	0.58	0.6	0.934	0.988
ABI2	SNRK2.3	AT5G57050.1	AT5G66880.1	0	0	0	0.049	0.58	0.6	0.844	0.971
ABI5	SNRK2.3	AT2G36270.1	AT5G66880.1	0	0	0	0	0.524	0.6	0.831	0.965
AHG1	SNRK2.3	AT5G51760.1	AT5G66880.1	0	0	0	0.049	0.542	0.6	0.613	0.923
HAB1	SNRK2.3	AT1G72770.1	AT5G66880.1	0	0	0	0.049	0.725	0.6	0.861	0.983
HAB2	SNRK2.3	AT1G17550.1	AT5G66880.1	0	0	0	0.049	0.494	0.6	0.599	0.912
PP2CA	SNRK2.3	AT3G11410.1	AT5G66880.1	0	0	0	0.049	0.542	0.6	0.702	0.941
PYR1	SNRK2.3	AT4G17870.1	AT5G66880.1	0	0	0	0	0.463	0	0.894	0.941
ABI1	SNRK2.4	AT4G26080.1	AT1G10940.2	0	0	0	0.049	0.58	0.6	0.739	0.952
ABI2	SNRK2.4	AT5G57050.1	AT1G10940.2	0	0	0	0.049	0.58	0.6	0.525	0.914
AREB3	SNRK2.4	AT3G56850.1	AT1G10940.2	0	0	0	0	0.762	0.6	0.381	0.935
ATE2F2	SNRK2.4	AT1G47870.1	AT1G10940.2	0	0	0	0.049	0	0.9	0	0.9
BRCA2(IV)	SNRK2.4	AT4G00020.2	AT1G10940.2	0	0	0	0	0	0.9	0.047	0.9
BRCA2B	SNRK2.4	AT5G01630.1	AT1G10940.2	0	0	0	0	0	0.9	0.047	0.9
DPBF2	SNRK2.4	AT3G44460.1	AT1G10940.2	0	0	0	0	0.762	0.6	0.309	0.928
E2F1	SNRK2.4	AT5G22220.2	AT1G10940.2	0	0	0	0.049	0	0.9	0	0.9
RAD51	SNRK2.4	AT5G20850.1	AT1G10940.2	0	0	0	0.048	0.095	0.9	0	0.906
SNF4	SNRK2.4	AT1G09020.1	AT1G10940.2	0	0	0	0.045	0.827	0	0.362	0.885
ABF2	OST1	AT1G45249.3	AT4G33950.1	0	0	0	0	0.564	0.6	0.907	0.982
ABF3	OST1	AT4G34000.1	AT4G33950.1	0	0	0	0	0.655	0.6	0.856	0.978
ABI1	OST1	AT4G26080.1	AT4G33950.1	0	0	0	0.049	0.774	0.6	0.981	0.998
ABI2	OST1	AT5G57050.1	AT4G33950.1	0	0	0	0.049	0.725	0.6	0.951	0.994
AT1G61575	OST1	AT1G61575.1	AT4G33950.1	0	0	0	0	0	0	0.93	0.93
HAB1	OST1	AT1G72770.1	AT4G33950.1	0	0	0	0.049	0.951	0.6	0.951	0.999
OST1	RBOHF	AT4G33950.1	AT1G64060.1	0	0	0	0	0.655	0	0.949	0.982
OST1	PP2CA	AT4G33950.1	AT3G11410.1	0	0	0	0.049	0.582	0.6	0.807	0.965
OST1	PYR1	AT4G33950.1	AT4G17870.1	0	0	0	0	0	0	0.952	0.952
ABR1	CIPK3	AT5G64750.1	AT2G26980.4	0	0	0	0	0	0	0.65	0.65
CBL1	CIPK3	AT4G17615.1	AT2G26980.4	0	0	0	0	0.579	0	0.716	0.875
CBL2	CIPK3	AT5G55990.1	AT2G26980.4	0	0	0	0	0.576	0	0.558	0.804
CBL3	CIPK3	AT4G26570.2	AT2G26980.4	0	0	0	0	0.579	0	0.675	0.857
CBL7	CIPK3	AT4G26560.1	AT2G26980.4	0	0	0	0	0.075	0	0.658	0.67
CBL9	CIPK3	AT5G47100.1	AT2G26980.4	0	0	0	0	0.075	0	0.849	0.854
CIPK3	SNF4	AT2G26980.4	AT1G09020.1	0	0	0	0.045	0.827	0	0.362	0.885
CIPK3	LSF1	AT2G26980.4	AT3G01510.1	0	0	0	0.044	0.695	0	0.26	0.765
CIPK3	SEX4	AT2G26980.4	AT3G52180.1	0	0	0	0.044	0.695	0	0.26	0.765
CIPK3	KEG	AT2G26980.4	AT5G13530.1	0	0	0.573	0.042	0.741	0	0.292	0.77
CBL1	CIPK8	AT4G17615.1	AT4G24400.1	0	0	0	0.058	0.496	0	0.874	0.935
CBL10	CIPK8	AT4G33000.1	AT4G24400.1	0	0	0	0	0.075	0	0.773	0.781
CBL2	CIPK8	AT5G55990.1	AT4G24400.1	0	0	0	0	0.075	0	0.763	0.771
CBL3	CIPK8	AT4G26570.2	AT4G24400.1	0	0	0	0	0.075	0	0.784	0.792
CBL9	CIPK8	AT5G47100.1	AT4G24400.1	0	0	0	0	0.496	0	0.891	0.942
CIPK8	SNF4	AT4G24400.1	AT1G09020.1	0	0	0	0.045	0.827	0	0.362	0.885
CIPK8	NRT1.1	AT4G24400.1	AT1G12110.1	0	0	0	0	0	0	0.805	0.805
CIPK8	LSF1	AT4G24400.1	AT3G01510.1	0	0	0	0.044	0.695	0	0.26	0.765
CIPK8	SEX4	AT4G24400.1	AT3G52180.1	0	0	0	0.044	0.695	0	0.26	0.765
CIPK8	SOS3	AT4G24400.1	AT5G24270.2	0	0	0	0	0.578	0	0.76	0.894
AKT1	SIP3	AT2G26650.1	AT4G30960.1	0	0	0	0	0.451	0	0.872	0.927
CBL1	SIP3	AT4G17615.1	AT4G30960.1	0	0	0	0	0.579	0	0.909	0.96
CBL10	SIP3	AT4G33000.1	AT4G30960.1	0	0	0	0	0.075	0	0.924	0.927
CBL2	SIP3	AT5G55990.1	AT4G30960.1	0	0	0	0	0.546	0	0.758	0.886
CBL3	SIP3	AT4G26570.2	AT4G30960.1	0	0	0	0	0.579	0	0.848	0.933
CBL9	SIP3	AT5G47100.1	AT4G30960.1	0	0	0	0	0.469	0	0.91	0.95
KT2/3	SIP3	AT4G22200.1	AT4G30960.1	0	0	0	0.056	0.044	0	0.91	0.912
PP2CA	SIP3	AT3G11410.1	AT4G30960.1	0	0	0	0.21	0.582	0	0.55	0.838
SIP3	SNF4	AT4G30960.1	AT1G09020.1	0	0	0	0.045	0.827	0	0.362	0.885
SIP3	SOS3	AT4G30960.1	AT5G24270.2	0	0	0	0	0.579	0	0.942	0.975
AT1G61575	SOS2	AT1G61575.1	AT5G35410.1	0	0	0	0	0	0	0.927	0.927
CAX1	SOS2	AT2G38170.3	AT5G35410.1	0	0	0	0	0.765	0	0.769	0.943
CBL1	SOS2	AT4G17615.1	AT5G35410.1	0	0	0	0	0.76	0	0.874	0.968
CBL10	SOS2	AT4G33000.1	AT5G35410.1	0	0	0	0	0.773	0	0.978	0.995
CBL2	SOS2	AT5G55990.1	AT5G35410.1	0	0	0	0	0.576	0	0.82	0.92
CBL9	SOS2	AT5G47100.1	AT5G35410.1	0	0	0	0	0.577	0	0.823	0.922
NHX1	SOS2	AT5G27150.1	AT5G35410.1	0	0	0	0.045	0	0	0.953	0.953
SNF4	SOS2	AT1G09020.1	AT5G35410.1	0	0	0	0.045	0.827	0	0.407	0.893
SOS1	SOS2	AT2G01980.1	AT5G35410.1	0	0	0	0.045	0.655	0	0.98	0.993
AT2G20050	CIPK12	AT2G20050.1	AT4G18700.1	0	0	0.595	0.196	0.424	0	0.578	0.626
CBL1	CIPK12	AT4G17615.1	AT4G18700.1	0	0	0	0	0.517	0	0.559	0.778
CBL2	CIPK12	AT5G55990.1	AT4G18700.1	0	0	0	0	0.576	0	0.699	0.867
CBL3	CIPK12	AT4G26570.2	AT4G18700.1	0	0	0	0	0.54	0	0.611	0.813
CBL8	CIPK12	AT1G64480.1	AT4G18700.1	0	0	0	0	0.075	0	0.565	0.58
CBL9	CIPK12	AT5G47100.1	AT4G18700.1	0	0	0	0	0.496	0	0.529	0.752
CIPK12	SNF4	AT4G18700.1	AT1G09020.1	0	0	0	0.045	0.827	0	0.362	0.885
CIPK12	LSF1	AT4G18700.1	AT3G01510.1	0	0	0	0.044	0.695	0	0.26	0.765
CIPK12	SEX4	AT4G18700.1	AT3G52180.1	0	0	0	0.044	0.695	0	0.26	0.765
CIPK12	SOS3	AT4G18700.1	AT5G24270.2	0	0	0	0	0.578	0	0.308	0.695
AKT1	CIPK23	AT2G26650.1	AT1G30270.1	0	0	0	0.17	0.765	0	0.973	0.994
CBL1	CIPK23	AT4G17615.1	AT1G30270.1	0	0	0	0	0.725	0	0.97	0.991
CBL10	CIPK23	AT4G33000.1	AT1G30270.1	0	0	0	0	0.075	0	0.963	0.965
CBL2	CIPK23	AT5G55990.1	AT1G30270.1	0	0	0	0	0.576	0	0.853	0.935
CBL3	CIPK23	AT4G26570.2	AT1G30270.1	0	0	0	0	0.576	0	0.897	0.954
CBL9	CIPK23	AT5G47100.1	AT1G30270.1	0	0	0	0	0.667	0	0.982	0.993
CIPK23	SNF4	AT1G30270.1	AT1G09020.1	0	0	0	0.045	0.827	0	0.362	0.885
CIPK23	NRT1.1	AT1G30270.1	AT1G12110.1	0	0	0	0	0.765	0	0.94	0.985
CIPK23	SOS3	AT1G30270.1	AT5G24270.2	0	0	0	0	0.075	0	0.879	0.883
CIPK23	HAK5	AT1G30270.1	AT4G13420.1	0	0	0	0.053	0	0	0.883	0.885
