# Supplementary material for: Identification and characteristics of SnRK genes and cold stress-induced expression profiles in Liriodendron chinense
Source: BMC Genomics. 2022 Oct 18;23:708. doi: 10.1186/s12864-022-08902-0 (PMC9578244; doi:10.1186/s12864-022-08902-0)
Supplement: Supplementary file 10 — Additional file 10: Table S7. Alignment of protein sequences of LcSnRK and AtSnRK family members. [file 12864_2022_8902_MOESM10_ESM.xlsx]

## Sheet: Sheet1
Table S7. Alignment of protein sequences of LcSnRK and AtSnRK family members
queryItem	stringId	identity	bitscore	preferredName	annotation
LcSnRK2.3	AT4G33950.1	72.1	506.9	OST1	Serine/threonine-protein kinase SRK2E; Activator of the abscisic acid (ABA) signaling pathway that regulates numerous ABA responses, such as stomata closure in response to drought, plant pathogens, or decreases in atmospheric relative humidity (RH). Involved in the resistance to drought by avoiding water loss. Required for the stomata closure mediated by pathogen-associated molecular pattern (PAM…
LcSnRK2.5	AT4G33950.1	64.8	440.3	OST1	Serine/threonine-protein kinase SRK2E; Activator of the abscisic acid (ABA) signaling pathway that regulates numerous ABA responses, such as stomata closure in response to drought, plant pathogens, or decreases in atmospheric relative humidity (RH). Involved in the resistance to drought by avoiding water loss. Required for the stomata closure mediated by pathogen-associated molecular pattern (PAM…
LcSnRK2.4	AT1G10940.2	86.2	569.7	SNRK2.4	Sucrose nonfermenting 1-related protein kinase 2-4; Serine/threonine-protein kinase SRK2A; Encodes a plant protein kinase similar to the calcium/calmodulin-dependent protein kinase subfamily and the SNF1 kinase subfamily (SnRK2) whose activity is activated by ionic (salt) and non-ionic (mannitol) osmotic stress. Kinase activity of its homolog in tobacco is induced by hyperosmotic condition within…
LcSnRK2.1	AT4G33950.1	57.3	384.8	OST1	Serine/threonine-protein kinase SRK2E; Activator of the abscisic acid (ABA) signaling pathway that regulates numerous ABA responses, such as stomata closure in response to drought, plant pathogens, or decreases in atmospheric relative humidity (RH). Involved in the resistance to drought by avoiding water loss. Required for the stomata closure mediated by pathogen-associated molecular pattern (PAM…
LcSnRK2.6	AT4G33950.1	66.5	439.1	OST1	Serine/threonine-protein kinase SRK2E; Activator of the abscisic acid (ABA) signaling pathway that regulates numerous ABA responses, such as stomata closure in response to drought, plant pathogens, or decreases in atmospheric relative humidity (RH). Involved in the resistance to drought by avoiding water loss. Required for the stomata closure mediated by pathogen-associated molecular pattern (PAM…
LcSnRK2.2	AT5G63650.1	56.4	332.8	SNRK2.5	Serine/threonine-protein kinase SRK2H; Encodes a member of SNF1-related protein kinases (SnRK2) whose activity is activated by ionic (salt) and non-ionic (mannitol) osmotic stress
LcSnRK1.2	AT3G01090.2	84.9	893.3	KIN10	SNF1-related protein kinase catalytic subunit alpha KIN10; Catalytic subunit of the probable trimeric SNF1-related protein kinase (SnRK) complex, which may play a role in a signal transduction cascade regulating gene expression and carbohydrate metabolism in higher plants. The SnRK complex may also be involved in the regulation of fatty acid synthesis by phosphorylation of acetyl-CoA carboxylase …
LcSnRK1.1	AT3G01090.2	65.9	652.9	KIN10	SNF1-related protein kinase catalytic subunit alpha KIN10; Catalytic subunit of the probable trimeric SNF1-related protein kinase (SnRK) complex, which may play a role in a signal transduction cascade regulating gene expression and carbohydrate metabolism in higher plants. The SnRK complex may also be involved in the regulation of fatty acid synthesis by phosphorylation of acetyl-CoA carboxylase …
LcSnRK1.3	AT3G01090.2	84.9	893.3	KIN10	SNF1-related protein kinase catalytic subunit alpha KIN10; Catalytic subunit of the probable trimeric SNF1-related protein kinase (SnRK) complex, which may play a role in a signal transduction cascade regulating gene expression and carbohydrate metabolism in higher plants. The SnRK complex may also be involved in the regulation of fatty acid synthesis by phosphorylation of acetyl-CoA carboxylase …
LcSnRK3.18	AT3G23000.1	60.7	425.6	CIPK7	CBL-interacting serine/threonine-protein kinase 7; CIPK serine-threonine protein kinases interact with CBL proteins. Binding of a CBL protein to the regulatory NAF domain of CIPK protein lead to the activation of the kinase in a calcium- dependent manner (By similarity). Phosphorylates the rice sucrose synthase (SuSy) in vitro in an allosteric manner. Involved in cold response
LcSnRK3.19	AT3G23000.1	55.5	453.8	CIPK7	CBL-interacting serine/threonine-protein kinase 7; CIPK serine-threonine protein kinases interact with CBL proteins. Binding of a CBL protein to the regulatory NAF domain of CIPK protein lead to the activation of the kinase in a calcium- dependent manner (By similarity). Phosphorylates the rice sucrose synthase (SuSy) in vitro in an allosteric manner. Involved in cold response
LcSnRK3.20	AT5G58380.1	66.1	607.4	CIPK10	CBL-interacting serine/threonine-protein kinase 10; CIPK serine-threonine protein kinases interact with CBL proteins. Binding of a CBL protein to the regulatory NAF domain of CIPK protein lead to the activation of the kinase in a calcium- dependent manner (By similarity)
LcSnRK3.21	AT2G26980.4	82.4	696	CIPK3	CBL-interacting serine/threonine-protein kinase 3; Involved in the resistance to some abiotic stresses (e.g. high salt, hyperosmotic stress) in young seedlings, by regulating the expression of several stress-inducible genes (cold- and salt-induced genes but not drought-responsive genes). Required for the ABA response during germination. CIPK serine- threonine protein kinases interact with CBL pro…
LcSnRK3.2	AT5G45820.1	63	433.3	CIPK20	5'-AMP-activated protein kinase, catalytic alpha subunit; CBL-interacting serine/threonine-protein kinase 20; CIPK serine-threonine protein kinases interact with CBL proteins. Binding of a CBL protein to the regulatory NAF domain of CIPK protein lead to the activation of the kinase in a calcium- dependent manner (By similarity). Required for the abscisic acid- mediated (ABA) signaling pathway inv…
LcSnRK3.3	AT5G35410.1	74	629.8	SOS2	CBL-interacting serine/threonine-protein kinase 24; Involved in the regulatory pathway for the control of intracellular Na(+) and K(+) homeostasis and salt tolerance. Activates the vacuolar H(+)/Ca(2+) antiporter CAX1 and operates in synergy with CBL4/SOS3 to activate the plasma membrane Na(+)/H(+) antiporter SOS1. CIPK serine-threonine protein kinases interact with CBL proteins. Binding of a CBL…
LcSnRK3.17	AT1G30270.1	70.3	575.9	CIPK23	CBL-interacting serine/threonine-protein kinase 23; CIPK serine-threonine protein kinases interact with CBL proteins. Binding of a CBL protein to the regulatory NAF domain of CIPK protein leads to activation of the kinase in a calcium- dependent manner. Downstream of CBL1, CBL2, CBL3 and CBL9, regulates by phosphorylation the K(+) conductance and uptake of AKT1 in low K(+) condition, in response …
LcSnRK3.16	AT5G58380.1	64.6	549.3	CIPK10	CBL-interacting serine/threonine-protein kinase 10; CIPK serine-threonine protein kinases interact with CBL proteins. Binding of a CBL protein to the regulatory NAF domain of CIPK protein lead to the activation of the kinase in a calcium- dependent manner (By similarity)
LcSnRK3.15	AT5G01820.1	61.5	542.3	CIPK14	CBL-interacting serine/threonine-protein kinase 14; CIPK serine-threonine protein kinases interact with CBL proteins. Binding of a CBL protein to the regulatory NAF domain of CIPK protein lead to the activation of the kinase in a calcium- dependent manner (By similarity); Belongs to the protein kinase superfamily. CAMK Ser/Thr protein kinase family. SNF1 subfamily
LcSnRK3.8	AT4G24400.1	76	674.1	CIPK8	CBL-interacting serine/threonine-protein kinase 8; CIPK serine-threonine protein kinases interact with CBL proteins. Binding of a CBL protein to the regulatory NAF domain of CIPK protein lead to the activation of the kinase in a calcium- dependent manner (By similarity)
LcSnRK3.14	AT5G57630.1	57	419.1	CIPK21	CBL-interacting serine/threonine-protein kinase 21; CIPK serine-threonine protein kinases interact with CBL proteins. Binding of a CBL protein to the regulatory NAF domain of CIPK protein lead to the activation of the kinase in a calcium- dependent manner (By similarity)
LcSnRK3.13	AT5G25110.1	67.8	619.8	CIPK25	CBL-interacting serine/threonine-protein kinase 25; CIPK serine-threonine protein kinases interact with CBL proteins. Binding of a CBL protein to the regulatory NAF domain of CIPK protein lead to the activation of the kinase in a calcium- dependent manner (By similarity); Belongs to the protein kinase superfamily. CAMK Ser/Thr protein kinase family. SNF1 subfamily
LcSnRK3.12	AT5G45820.1	69.8	609	CIPK20	5'-AMP-activated protein kinase, catalytic alpha subunit; CBL-interacting serine/threonine-protein kinase 20; CIPK serine-threonine protein kinases interact with CBL proteins. Binding of a CBL protein to the regulatory NAF domain of CIPK protein lead to the activation of the kinase in a calcium- dependent manner (By similarity). Required for the abscisic acid- mediated (ABA) signaling pathway inv…
LcSnRK3.11	AT4G18700.1	73.8	652.5	CIPK12	CBL-interacting serine/threonine-protein kinase 12; CIPK serine-threonine protein kinases interact with CBL proteins. Binding of a CBL protein to the regulatory NAF domain of CIPK protein lead to the activation of the kinase in a calcium- dependent manner (By similarity); Belongs to the protein kinase superfamily. CAMK Ser/Thr protein kinase family. SNF1 subfamily
LcSnRK3.10	AT2G26980.4	81.1	703.7	CIPK3	CBL-interacting serine/threonine-protein kinase 3; Involved in the resistance to some abiotic stresses (e.g. high salt, hyperosmotic stress) in young seedlings, by regulating the expression of several stress-inducible genes (cold- and salt-induced genes but not drought-responsive genes). Required for the ABA response during germination. CIPK serine- threonine protein kinases interact with CBL pro…
LcSnRK3.1	AT5G35410.1	75.8	687.2	SOS2	CBL-interacting serine/threonine-protein kinase 24; Involved in the regulatory pathway for the control of intracellular Na(+) and K(+) homeostasis and salt tolerance. Activates the vacuolar H(+)/Ca(2+) antiporter CAX1 and operates in synergy with CBL4/SOS3 to activate the plasma membrane Na(+)/H(+) antiporter SOS1. CIPK serine-threonine protein kinases interact with CBL proteins. Binding of a CBL…
LcSnRK3.5	AT3G23000.1	53.6	439.1	CIPK7	CBL-interacting serine/threonine-protein kinase 7; CIPK serine-threonine protein kinases interact with CBL proteins. Binding of a CBL protein to the regulatory NAF domain of CIPK protein lead to the activation of the kinase in a calcium- dependent manner (By similarity). Phosphorylates the rice sucrose synthase (SuSy) in vitro in an allosteric manner. Involved in cold response
LcSnRK3.9	AT4G30960.1	78	552.4	SIP3	CBL-interacting serine/threonine-protein kinase 6; CIPK serine-threonine protein kinases interact with CBL proteins. Binding of a CBL protein to the regulatory NAF domain of CIPK protein lead to the activation of the kinase in a calcium- dependent manner. Downstream of CBL1, CBL2, CBL3 and CBL9, regulates by phosphorylation the K(+) conductance and uptake of AKT1. Binds to CBL4 to modulate AKT2 a…
LcSnRK3.6	AT3G23000.1	55.5	457.6	CIPK7	CBL-interacting serine/threonine-protein kinase 7; CIPK serine-threonine protein kinases interact with CBL proteins. Binding of a CBL protein to the regulatory NAF domain of CIPK protein lead to the activation of the kinase in a calcium- dependent manner (By similarity). Phosphorylates the rice sucrose synthase (SuSy) in vitro in an allosteric manner. Involved in cold response
LcSnRK3.7	AT3G23000.1	50.1	382.9	CIPK7	CBL-interacting serine/threonine-protein kinase 7; CIPK serine-threonine protein kinases interact with CBL proteins. Binding of a CBL protein to the regulatory NAF domain of CIPK protein lead to the activation of the kinase in a calcium- dependent manner (By similarity). Phosphorylates the rice sucrose synthase (SuSy) in vitro in an allosteric manner. Involved in cold response
LcSnRK3.4	AT2G26980.4	84.1	716.5	CIPK3	CBL-interacting serine/threonine-protein kinase 3; Involved in the resistance to some abiotic stresses (e.g. high salt, hyperosmotic stress) in young seedlings, by regulating the expression of several stress-inducible genes (cold- and salt-induced genes but not drought-responsive genes). Required for the ABA response during germination. CIPK serine- threonine protein kinases interact with CBL pro…
