# Supplementary material for: Identification and characteristics of SnRK genes and cold stress-induced expression profiles in Liriodendron chinense
Source: BMC Genomics. 2022 Oct 18;23:708. doi: 10.1186/s12864-022-08902-0 (PMC9578244; doi:10.1186/s12864-022-08902-0)
Supplement: Supplementary file 14 — Additional file 14: Table S8. The primers used in the qRT-PCR [file 12864_2022_8902_MOESM14_ESM.xls]

## Sheet: Sheet1
Table S8. The primers used in the qRT-PCR
Lc-18s-F	ATTTCTGCCCTATCAACTTTCG
Lc-18s-R	TTGTTATTTATTGTCACTACCTCCC
LcSnRK2.1-F	GAGCTGACGGAAGGAGAAGAG
LcSnRK2.1-R	AAATCCCCACTTGTTTCGATGTC
LcSnRK2.3-F	ACAAACTATGAGAATGTAGGCAGTG
LcSnRK2.3-R	GGTGTCGGTGTCATCAGGG
LcSnRK2.4-F	GAAATTAAGAGCCACCCATGGTTCTTG
LcSnRK2.4-R	GTCTTCTTCCTTCTCCTCCTCTTCTTCTTC
LcSnRK2.5-F	CCTAAAGAACCTCCCAGCAGA
LcSnRK2.5-R	GCGTAGATGATCTCCCCACTG
LcSnRK2.6-F	GTTTCTAAAGAATCTTCCTGCGGATCT
LcSnRK2.6-R	CATCGCATAGACAATCTCCCCG
LcSnRK3.1-F	AACACTATGCGGCTGTTAGAC
LcSnRK3.1-R	AGGTTTTCGTGAGACGAAGC
LcSnRK3.8-F	GAAGATGAGGCTGTAAACCTGG
LcSnRK3.8-R	CTTGATAGAACAACCTTAGCCGG
LcSnRK3.9-F	GAGCACCTGAAGCAAGACG
LcSnRK3.9-R	AGGAGCCGCGTGATTAG
LcSnRK3.11-F	CATCGAGAACGACCGGTTC
LcSnRK3.11-R	GAGCTCCTGAGACAAACCTTG
LcSnRK3.14-F	TCGACAACACAGGAGAAACCACC
LcSnRK3.14-R	CCTCAATTCCCCTGCAGATTTCG
LcSnRK3.16-F	TCTTCAGCCCTTGCGATAGC
LcSnRK3.16-R	AACCGCTTTGCGATATCCTC
LcSnRK3.17-F	AACCTGGAAATCTTGTCGTTGAG
LcSnRK3.17-R	GAACCTTGCAGCTTCATCTTG
LcSnRK3.19-F	TCGATGAGATTAGAGAGCAGCTGGAG
LcSnRK3.19-R	AAGAAAACGATCACGAAGATGAAGGC
LcSnRK3.21-F	GTTTTCAAGGACTCGGAAGAACATC
LcSnRK3.21-R	GCCAAGCGGTTTTACAGC
